# Supplementary material for: Expansion of Opportunistic Enteric Fungal Pathogens and Occurrence of Gut Inflammation in Human Liver Echinococcosis
Source: Microbiol Spectr. 2022 Sep 13;10(5):e01453-22. doi: 10.1128/spectrum.01453-22 (PMC9602787; doi:10.1128/spectrum.01453-22)
Supplement: Supplemental file 1 — Tables S1 to S3. Download spectrum.01453-22-s0001.xls, XLS file, 0.07 MB [file spectrum.01453-22-s0001.xls]

## Sheet: Table S1
Supplementary Table 1. The expanded taxa in hydatid diseases in Lefse analysis.
Taxa	Logarithmic LDA score	Alpha value	FDR
p__Ascomycota.c__Dothideomycetes.o__Dothideales.f__Dothideaceae.g__Dothidea.s__Dothidea_sp	3.15185	3.51e-09	1.28115e-07
p__Ascomycota.c__Dothideomycetes.o__Dothideales.f__Dothideaceae.g__Dothidea	3.14988	3.51e-09	1.28115e-07
p__Ascomycota.c__Dothideomycetes.o__Dothideales.f__Dothideaceae	3.14817	4.49e-08	1.09257e-06
p__Basidiomycota.c__Tremellomycetes.o__Trichosporonales.f__Trichosporonaceae.g__Trichosporon.s__Trichosporon_asahii	3.04415	1.14e-07	1.71144e-06
p__Ascomycota.c__Eurotiomycetes.o__Eurotiales.f__Aspergillaceae.g__Penicillium.s__Penicillium_polonicum	3.68573	1.58e-07	1.71144e-06
p__Basidiomycota.c__Tremellomycetes.o__unidentified_Tremellomycetes_sp.f__unidentified_Tremellomycetes_sp.g__unidentified_Tremellomycetes_sp.s__Tremellomycetes_sp	2.74913	2.11e-07	1.71144e-06
p__Basidiomycota.c__Tremellomycetes.o__unidentified_Tremellomycetes_sp.f__unidentified_Tremellomycetes_sp.g__unidentified_Tremellomycetes_sp	2.74968	2.11e-07	1.71144e-06
p__Basidiomycota.c__Tremellomycetes.o__unidentified_Tremellomycetes_sp.f__unidentified_Tremellomycetes_sp	2.74974	2.11e-07	1.71144e-06
p__Basidiomycota.c__Tremellomycetes.o__unidentified_Tremellomycetes_sp	2.74881	2.11e-07	1.71144e-06
p__Basidiomycota.c__Tremellomycetes.o__Trichosporonales.f__Trichosporonaceae	3.39733	5.41e-07	3.9493e-06
p__Basidiomycota.c__Tremellomycetes.o__Trichosporonales.f__Trichosporonaceae.g__Trichosporon	3.04419	6.51e-07	4.2705e-06
p__Mucoromycota.c__Mucoromycetes.o__Mucorales.f__Mucoraceae.g__Mucor.s__Mucor_sp	2.90845	7.02e-07	4.2705e-06
p__Basidiomycota.c__Tremellomycetes.o__Trichosporonales	3.39806	1.13e-06	6.34538e-06
p__Ascomycota.c__Eurotiomycetes.o__Eurotiales.f__Aspergillaceae.g__Aspergillus.s__Aspergillus_rugulosus	2.80805	1.41e-06	7.35214e-06
p__Ascomycota.c__Eurotiomycetes.o__Eurotiales.f__Aspergillaceae.g__Aspergillus.s__Aspergillus_versicolor	3.51278	1.63e-06	7.93267e-06
p__Ascomycota.c__Dothideomycetes.o__Dothideales	3.3007	2.99e-06	1.36419e-05
p__Ascomycota.c__Eurotiomycetes.o__Eurotiales.f__Aspergillaceae.g__Aspergillus.s__Aspergillus_sp	3.83554	3.76e-06	1.61459e-05
p__Ascomycota.c__Eurotiomycetes.o__Eurotiales.f__Aspergillaceae.g__Aspergillus.s__Aspergillus_infrequens	2.89222	5.55e-06	2.22458e-05
p__Mucoromycota.c__Mucoromycetes.o__Mucorales.f__Mucoraceae.g__Mucor	3.27951	5.79e-06	2.22458e-05
p__Mucoromycota.c__Mucoromycetes.o__Mucorales.f__Mucoraceae	3.27848	8.63e-06	3.139e-05
p__Mucoromycota.c__Mucoromycetes	3.27395	9.46e-06	3.139e-05
p__Mucoromycota.c__Mucoromycetes.o__Mucorales	3.27395	9.46e-06	3.139e-05
p__Ascomycota.c__Saccharomycetes.o__Saccharomycetales.f__Saccharomycetales_fam_Incertae_sedis.g__Candida.s__Candida_tropicalis	3.06567	9.91e-06	3.14535e-05
p__Mucoromycota	3.27332	1.24e-05	3.65e-05
p__Ascomycota.c__Eurotiomycetes.o__Eurotiales.f__Aspergillaceae.g__unidentified	2.93285	1.3e-05	3.65e-05
p__Ascomycota.c__Eurotiomycetes.o__Eurotiales.f__Aspergillaceae.g__unidentified.s__Aspergillaceae_sp	2.93285	1.3e-05	3.65e-05
p__Ascomycota.c__Leotiomycetes.o__Helotiales.f__Hyaloscyphaceae	2.92384	2.76e-05	7.46222e-05
p__Basidiomycota.c__Tremellomycetes.o__Cystofilobasidiales.f__Mrakiaceae.g__Mrakia.s__Mrakia_frigida	3.28519	3.26e-05	8.49929e-05
p__Ascomycota.c__Eurotiomycetes.o__Eurotiales	4.87162	3.88e-05	9.73333e-05
p__Ascomycota.c__Eurotiomycetes.o__Eurotiales.f__Aspergillaceae	4.86584	4e-05	9.73333e-05
p__Basidiomycota.c__Tremellomycetes.o__Trichosporonales.f__Trichosporonaceae.g__Cutaneotrichosporon.s__Cutaneotrichosporon_jirovecii	2.81844	4.14e-05	9.74903e-05
p__Ascomycota.c__Saccharomycetes	5.06192	4.6e-05	0.000101758
p__Ascomycota.c__Saccharomycetes.o__Saccharomycetales	5.06192	4.6e-05	0.000101758
p__Ascomycota.c__Saccharomycetes.o__Saccharomycetales.f__Dipodascaceae.g__unidentified.s__Dipodascaceae_sp	4.68546	6.22e-05	0.0001241
p__Ascomycota.c__Saccharomycetes.o__Saccharomycetales.f__Dipodascaceae.g__unidentified	4.68546	6.22e-05	0.0001241
p__Ascomycota.c__Eurotiomycetes	4.86648	6.43e-05	0.0001241
p__Ascomycota.c__Eurotiomycetes.o__Eurotiales.f__Aspergillaceae.g__Penicillium	4.68983	6.43e-05	0.0001241
p__Basidiomycota.c__Tremellomycetes.o__Trichosporonales.f__Trichosporonaceae.g__Cutaneotrichosporon	2.83713	6.46e-05	0.0001241
p__Ascomycota.c__Eurotiomycetes.o__Eurotiales.f__Aspergillaceae.g__Penicillium.s__Penicillium_brevicompactum	2.60413	9.92e-05	0.000181405
p__Ascomycota.c__Saccharomycetes.o__Saccharomycetales.f__Dipodascaceae	4.79936	9.94e-05	0.000181405
p__Ascomycota.c__Saccharomycetes.o__Saccharomycetales.f__Saccharomycetaceae.g__Kazachstania.s__Kazachstania_humilis	4.31873	0.000107831	0.000191992
p__Ascomycota.c__Saccharomycetes.o__Saccharomycetales.f__Pichiaceae.g__Pichia.s__Pichia_sp	3.76364	0.000171722	0.000298469
p__Ascomycota.c__Eurotiomycetes.o__Eurotiales.f__Trichocomaceae.g__Talaromyces.s__Talaromyces_rugulosus	3.08743	0.000241014	0.000403217
p__Ascomycota.c__Eurotiomycetes.o__Eurotiales.f__Aspergillaceae.g__Aspergillus	4.36028	0.000243035	0.000403217
p__Ascomycota.c__Eurotiomycetes.o__Eurotiales.f__Aspergillaceae.g__Penicillium.s__Penicillium_commune	4.53978	0.000297851	0.000483181
p__Basidiomycota.c__Tremellomycetes.o__Cystofilobasidiales.f__Mrakiaceae.g__Mrakia	3.28251	0.000349645	0.000554871
p__Ascomycota.c__Leotiomycetes.o__Helotiales.f__Sclerotiniaceae.g__Monilia	2.79441	0.00045962	0.000699005
p__Ascomycota.c__Leotiomycetes.o__Helotiales.f__Sclerotiniaceae.g__Monilia.s__Monilia_sp	2.79441	0.00045962	0.000699005
p__Ascomycota.c__Sordariomycetes.o__Hypocreales.f__Nectriaceae.g__Gibberella.s__Gibberella_intricans	2.38994	0.000479412	0.000699942
p__Ascomycota.c__Sordariomycetes.o__Hypocreales.f__Nectriaceae.g__Gibberella	2.3703	0.000479412	0.000699942
p__Ascomycota.c__Eurotiomycetes.o__Eurotiales.f__Trichocomaceae	2.97984	0.00074656	0.00106861
p__Basidiomycota.c__Tremellomycetes.o__Cystofilobasidiales	3.33759	0.00091491	0.00128439
p__Ascomycota.c__Eurotiomycetes.o__Eurotiales.f__Aspergillaceae.g__Penicillium.s__Penicillium_sp	3.9479	0.00104905	0.00144492
p__Ascomycota.c__Saccharomycetes.o__Saccharomycetales.f__Saccharomycetales_fam_Incertae_sedis.g__Candida.s__Candida_sake	4.02011	0.00149355	0.00199813
p__Ascomycota.c__Saccharomycetes.o__Saccharomycetales.f__Dipodascaceae.g__Geotrichum	4.02196	0.00150544	0.00199813
p__Ascomycota.c__Saccharomycetes.o__Saccharomycetales.f__Dipodascaceae.g__Geotrichum.s__Geotrichum_sp	4.02191	0.00168558	0.00219728
p__Ascomycota.c__Saccharomycetes.o__Saccharomycetales.f__Saccharomycetales_fam_Incertae_sedis.g__Candida.s__Candida_solani	3.39918	0.00215498	0.00275989
p__Ascomycota.c__Dothideomycetes.o__Dothideales.f__Aureobasidiaceae	2.83506	0.00230046	0.00284633
p__Ascomycota.c__Dothideomycetes.o__Dothideales.f__Aureobasidiaceae.g__Aureobasidium	2.83506	0.00230046	0.00284633
p__Ascomycota.c__Eurotiomycetes.o__Eurotiales.f__Aspergillaceae.g__Aspergillus.s__Aspergillus_flavus	3.15837	0.00240518	0.0029263
p__Ascomycota.c__Dothideomycetes.o__Dothideales.f__Aureobasidiaceae.g__Aureobasidium.s__Aureobasidium_pullulans	2.83235	0.00273517	0.00327323
p__Ascomycota.c__Saccharomycetes.o__Saccharomycetales.f__Saccharomycetales_fam_Incertae_sedis.g__Candida.s__Candida_parapsilosis	3.41657	0.0029936	0.00352473
p__Basidiomycota.c__Wallemiomycetes.o__Wallemiales.f__Wallemiaceae.g__Wallemia.s__Wallemia_sebi	3.12059	0.00329625	0.00381946
p__Basidiomycota.c__Agaricomycetes.o__Russulales	2.52692	0.00403318	0.00460035
p__Ascomycota.c__Saccharomycetes.o__Saccharomycetales.f__Saccharomycetaceae.g__Kazachstania	4.14555	0.00481492	0.00540753
p__Ascomycota.c__Saccharomycetes.o__Saccharomycetales.f__Saccharomycetales_fam_Incertae_sedis	4.56167	0.00589164	0.00641924
p__Ascomycota.c__Saccharomycetes.o__Saccharomycetales.f__Saccharomycetales_fam_Incertae_sedis.g__Candida	4.56165	0.00589164	0.00641924
p__Ascomycota.c__Saccharomycetes.o__Saccharomycetales.f__Saccharomycetaceae	4.11849	0.00905817	0.00972422
p__Ascomycota.c__Eurotiomycetes.o__Eurotiales.f__Aspergillaceae.g__Penicillium.s__Penicillium_digitatum	2.63476	0.0109247	0.011558
p__Ascomycota.c__Saccharomycetes.o__Saccharomycetales.f__Dipodascaceae.g__Dipodascus.s__Dipodascus_geotrichum	3.60485	0.0208907	0.0214792
p__Ascomycota.c__Saccharomycetes.o__Saccharomycetales.f__Dipodascaceae.g__Dipodascus	3.60483	0.0208907	0.0214792
p__Ascomycota.c__Sordariomycetes.o__Microascales.f__Microascaceae.g__Pithoascus.s__Pithoascus_ater	3.28398	0.0233951	0.02372
p__Ascomycota.c__Sordariomycetes.o__Microascales.f__Microascaceae.g__Pithoascus	3.28724	0.029517	0.029517

## Sheet: Table S2
Supplementary Table 2. Spearman correlations between fungal taxa and blood routines.
Correlation	rho	P-value	FDR
g__Geotrichum-NEUT_Percent	0.33	0.003	0.027
g__Aspergillus-LYMPH_Percent	0.28	0.014	0.039
g__Aspergillus-NEUT_Percent	-0.27	0.017	0.039
g__Geotrichum-NEUT_Num	0.26	0.019	0.039
g__Aspergillus-MONO_Num	-0.26	0.023	0.039
g__Geotrichum-LYMPH_Percent	-0.25	0.026	0.039
g__Fusarium-NEUT_Percent	-0.23	0.04	0.045
g__Penicillium-MONO_Num	-0.23	0.04	0.045
g__Aspergillus-NEUT_Num	-0.23	0.04	0.046

## Sheet: Table S3
Supplementary Table 3. Taxa with differential abundances identified by ANCOM.
Taxa	P-values	FDR
s__Capnodiales_sp	5.87754e-37	1.43412e-34
g__unidentified_Capnodiales_sp	2.1165e-24	4.12717e-22
s__Chloridium_sp	6.2058e-20	7.57108e-18
s__Epicoccum_nigrum	5.28289e-19	4.29675e-17
f__unidentified_Tremellomycetes_sp	1.08833e-16	1.56719e-14
s__Clavariaceae_sp	3.2623e-16	1.99e-14
s__Leptobacillium_sp	6.10375e-16	2.97863e-14
s__Myrothecium_sp	9.59679e-16	3.90269e-14
s__Zopfiella_karachiensis	2.63553e-15	8.80186e-14
f__Trichosporonaceae	2.85476e-15	2.05543e-13
s__Tolypocladium_album	2.88586e-15	8.80186e-14
s__Chaetothyriales_sp	7.50641e-15	2.00417e-13
s__Bionectria_sp	8.2138e-15	2.00417e-13
s__Neonectria_sp	1.13061e-14	2.50789e-13
s__Solicoccozyma_terrea	1.48213e-14	3.01367e-13
s__Neopestalotiopsis_sp	2.26014e-14	4.2421e-13
s__Fusarium_redolens	2.95241e-14	4.99634e-13
s__Fusarium_sp	3.07152e-14	4.99634e-13
s__Metarhizium_sp	4.03143e-14	6.14793e-13
s__Rozellomycota_sp	5.63979e-14	8.09476e-13
s__Sordariales_sp	9.66991e-14	1.31081e-12
s__Penicillium_virgatum	1.30395e-13	1.67454e-12
s__Eucasphaeria_sp	1.5762e-13	1.92296e-12
s__Clavaria_sp	2.649e-13	3.07789e-12
s__Paracremonium_contagium	3.60952e-13	4.00329e-12
s__Microdochium_sp	4.14044e-13	4.29313e-12
s__Archaeorhizomyces_sp	4.22275e-13	4.29313e-12
s__Sebacinaceae_sp	6.13636e-13	5.98909e-12
s__Trimorphomycetaceae_sp	7.01225e-13	6.2113e-12
s__Tetracladium_sp	7.02916e-13	6.2113e-12
s__Ilyonectria_sp	7.1824e-13	6.2113e-12
s__Agaricomycetes_sp	7.38228e-13	6.2113e-12
f__Trichocomaceae	9.91852e-13	4.76089e-11
f__Leucosporidiaceae	1.79998e-12	6.47992e-11
s__Archaeorhizomycetes_sp	1.86752e-12	1.51891e-11
g__Chloridium	2.22342e-12	2.16783e-10
s__Metapochonia_suchlasporia	3.09334e-12	2.43476e-11
s__Xylariales_sp	3.84747e-12	2.9337e-11
f__Dothideaceae	3.92787e-12	1.11886e-10
f__Buckleyzymaceae	4.66191e-12	1.11886e-10
s__Coniochaetales_sp	5.17724e-12	3.82802e-11
s__Dothideomycetes_sp	5.9866e-12	4.29626e-11
s__Herpotrichiellaceae_sp	7.64682e-12	5.33093e-11
f__unidentified_Capnodiales_sp	1.19578e-11	2.45988e-10
g__Epicoccum	1.34586e-11	8.74808e-10
f__Tilletiaceae	2.8757e-11	5.17627e-10
k__Fungi_p__Basidiomycota_c__Agaricomycetes_o__Agaricales_f__Clavariaceae_g__unidentified	5.52109e-11	2.69153e-09
s__Zopfiella_sp	6.60029e-11	4.39401e-10
s__Exophiala_sp	6.66304e-11	4.39401e-10
s__Nectriaceae_sp	6.88115e-11	4.41842e-10
s__Pyrenochaeta_sp	8.35198e-11	5.22534e-10
s__Pleomassariaceae_sp	1.54723e-10	9.03369e-10
s__GS24_sp	1.54954e-10	9.03369e-10
s__Tremellodendropsidales_sp	1.55498e-10	9.03369e-10
f__Mucoraceae	1.70708e-10	2.73133e-09
g__Trichosporon	2.63128e-10	9.02981e-09
s__Myrothecium_cinctum	2.67953e-10	1.52048e-09
g__Fusarium	2.7784e-10	9.02981e-09
s__Glomeraceae_sp	2.92175e-10	1.62024e-09
s__Humicola_sp	3.26898e-10	1.77251e-09
s__Dissoconium_aciculare	4.00143e-10	2.1225e-09
s__Peziza_ostracoderma	4.86232e-10	2.52427e-09
s__Fusarium_solani	5.14e-10	2.61284e-09
f__Mrakiaceae	6.22394e-10	8.96247e-09
s__Trichoderma_sp	6.34596e-10	3.16003e-09
k__Fungi_p__Basidiomycota_c__Tremellomycetes_o__Tremellales_f__Trimorphomycetaceae_g__unidentified	6.99507e-10	1.94353e-08
s__Pleotrichocladium_opacum	7.17955e-10	3.50362e-09
g__Tolypocladium	7.97345e-10	1.94353e-08
g__Archaeorhizomyces	9.01439e-10	1.95312e-08
f__Aspergillaceae	1.06803e-09	1.39815e-08
s__Mortierella_clonocystis	1.133e-09	5.42065e-09
g__unidentified_Rozellomycota_sp	1.14575e-09	2.23421e-08
g__unidentified_Archaeorhizomycetes_sp	1.34653e-09	2.38703e-08
g__Eucasphaeria	2.02726e-09	3.29429e-08
f__unidentified_Saccharomycetales_sp	2.2751e-09	2.73012e-08
g__Leptobacillium	2.41519e-09	3.62279e-08
g__Zopfiella	2.62453e-09	3.65559e-08
g__Myrothecium	2.93997e-09	3.82196e-08
g__Bionectria	4.67506e-09	5.69773e-08
g__Ilyonectria	5.07069e-09	5.81638e-08
s__Bullera_alba	5.14339e-09	2.41344e-08
s__Clavispora_lusitaniae	6.0123e-09	2.76793e-08
s__Metarhizium_anisopliae	6.29681e-09	2.84522e-08
f__Trichomonascaceae	6.83199e-09	7.56774e-08
g__Clavaria	7.44143e-09	8.06154e-08
s__Botrytis_cinerea	7.45712e-09	3.30825e-08
s__Leotiomycetes_sp	8.76284e-09	3.81809e-08
g__Microdochium	9.73687e-09	9.87179e-08
g__unidentified_Tremellomycetes_sp	1.01249e-08	9.87179e-08
s__Cercospora_sp	1.19396e-08	5.11099e-08
s__Phaeosphaeria_sp	1.55103e-08	6.52501e-08
f__Dothioraceae	1.64311e-08	1.69006e-07
k__Fungi_p__Basidiomycota_c__Agaricomycetes_o__Sebacinales_f__Sebacinaceae_g__unidentified	2.0018e-08	1.85881e-07
g__unidentified_Chaetothyriales_sp	2.49723e-08	2.21346e-07
s__Boerlagiomyces_websteri	2.68771e-08	1.11153e-07
s__Fusarium_proliferatum	3.22009e-08	1.3095e-07
s__NA	4.41429e-08	1.76572e-07
g__Dothidea	6.49866e-08	5.50973e-07
s__Onygenales_sp	6.65288e-08	2.61823e-07
g__Metarhizium	6.78297e-08	5.51116e-07
s__Pleosporales_sp	6.93349e-08	2.68535e-07
f__Dipodascaceae	7.37644e-08	7.08138e-07
s__Sordariaceae_sp	8.17848e-08	3.11805e-07
s__Helotiales_sp	9.89772e-08	3.71545e-07
g__unidentified_Sordariales_sp	1.50131e-07	1.17102e-06
s__Leptosphaeria_sp	1.51121e-07	5.58691e-07
g__Tetracladium	1.57615e-07	1.18211e-06
f__unidentified_Microascales_sp	1.66838e-07	1.50154e-06
g__Metapochonia	1.76322e-07	1.27344e-06
s__Trichosporon_asahii	2.64963e-07	9.6494e-07
s__Cladorrhinum_hyalocarpum	3.23403e-07	1.16045e-06
g__Byssochlamys	3.24939e-07	2.26297e-06
g__Neonectria	3.38591e-07	2.27673e-06
f__Onygenaceae	3.62382e-07	2.94523e-06
f__Saccharomycetales_fam_Incertae_sedis	3.68153e-07	2.94523e-06
g__Neopestalotiopsis	3.75965e-07	2.44377e-06
g__unidentified_Agaricomycetes_sp	4.08453e-07	2.50977e-06
g__Paracremonium	4.19467e-07	2.50977e-06
g__Vanrija	4.24731e-07	2.50977e-06
f__Chaetosphaeriaceae	5.09706e-07	3.86303e-06
s__Dioszegia_sp	5.14707e-07	1.82012e-06
s__Sordariomycetes_sp	5.65211e-07	1.97017e-06
s__Acremonium_sp	6.4182e-07	2.20569e-06
f__Microascales_fam_Incertae_sedis	8.20034e-07	5.90424e-06
g__Humicola	8.63871e-07	4.95455e-06
s__Mortierella_alpina	8.92355e-07	3.02409e-06
f__Aureobasidiaceae	9.02766e-07	6.1904e-06
g__Solicoccozyma	9.4697e-07	5.27597e-06
f__Clavariaceae	9.56057e-07	6.25783e-06
f__Pseudeurotiaceae	1.11303e-06	6.96855e-06
s__Corollospora_angusta	1.72758e-06	5.77439e-06
f__Wallemiaceae	1.84062e-06	1.10437e-05
g__Pyrenochaeta	1.85524e-06	1.00492e-05
s__Cladophialophora_sp	1.86999e-06	6.16591e-06
s__Basidiomycota_sp	2.05256e-06	6.67766e-06
f__unidentified_Eurotiales_sp	2.08399e-06	1.20038e-05
k__Fungi_p__Ascomycota_c__Eurotiomycetes_o__Chaetothyriales_f__Herpotrichiellaceae_g__unidentified	2.20147e-06	1.16024e-05
k__Fungi_p__Ascomycota_c__Eurotiomycetes_o__Eurotiales_f__Aspergillaceae_g__unidentified	2.53215e-06	1.29939e-05
s__Coniochaeta_sp	2.57278e-06	8.25997e-06
f__Thelebolaceae	2.72661e-06	1.51012e-05
f__Trimorphomycetaceae	3.20173e-06	1.70759e-05
f__Rhizopodaceae	3.37141e-06	1.73387e-05
g__unidentified_Xylariales_sp	3.4443e-06	1.72215e-05
f__Didymosphaeriaceae	3.80015e-06	1.88697e-05
f__Stachybotryaceae	4.21061e-06	2.02109e-05
g__unidentified_Dothideomycetes_sp	5.21918e-06	2.54435e-05
f__unidentified_Archaeorhizomycetes_sp	5.57712e-06	2.59066e-05
k__Fungi_p__Glomeromycota_c__Glomeromycetes_o__Glomerales_f__Glomeraceae_g__unidentified	6.60242e-06	3.14018e-05
s__Kurtzmaniella_sp	7.00688e-06	2.22036e-05
g__unidentified_Coniochaetales_sp	7.77332e-06	3.60904e-05
g__Peziza	9.52565e-06	4.31977e-05
f__Archaeorhizomycetaceae	9.69375e-06	4.36219e-05
g__Dissoconium	1.02472e-05	4.54136e-05
s__Ascomycota_sp	1.05375e-05	3.29635e-05
s__Dothidea_sp	1.09826e-05	3.39208e-05
s__Solicoccozyma_sp	1.14554e-05	3.49388e-05
f__Microdochiaceae	1.39068e-05	6.06843e-05
f__Agaricaceae	1.51187e-05	6.40322e-05
s__Gilmaniella_humicola	1.53865e-05	4.63494e-05
g__Clonostachys	1.55298e-05	6.72956e-05
s__Tremellomycetes_sp	1.58677e-05	4.7216e-05
f__Nectriaceae	1.64458e-05	6.76627e-05
g__Mrakia	1.77757e-05	7.39354e-05
g__Mucor	1.78203e-05	7.39354e-05
g__Acaulium	2.39006e-05	9.7096e-05
k__Fungi_p__Ascomycota_c__Sordariomycetes_o__Hypocreales_f__Nectriaceae_g__unidentified	2.47712e-05	9.85794e-05
g__Botrytis	2.56789e-05	0.000100148
g__Cortinarius	2.63921e-05	0.000100911
f__Cystofilobasidiaceae	3.23007e-05	0.000129203
k__Fungi_p__Ascomycota_c__Dothideomycetes_o__Pleosporales_f__Pleomassariaceae_g__unidentified	3.8677e-05	0.000145039
s__Cystobasidium_laryngis	4.12494e-05	0.000121263
s__Penicillium_polonicum	5.15215e-05	0.000149658
g__Cutaneotrichosporon	5.29829e-05	0.000194937
s__Candida_tropicalis	5.6288e-05	0.00016158
g__Bullera	5.72027e-05	0.000206565
s__Aspergillus_rugulosus	8.02853e-05	0.000227786
f__Sporocadaceae	8.37715e-05	0.00032603
k__Fungi_p__Ascomycota_c__Saccharomycetes_o__Saccharomycetales_f__Dipodascaceae_g__unidentified	8.90148e-05	0.000315598
g__Emericellopsis	9.23878e-05	0.000321707
k__Fungi_p__Ascomycota_c__Sordariomycetes_o__Sordariales_f__Sordariaceae_g__unidentified	9.69107e-05	0.000331537
f__Tremellaceae	9.99353e-05	0.000373144
f__Holtermanniales_fam_Incertae_sedis	0.00010106	0.000373144
s__Hypocreales_sp	0.000102238	0.000286736
g__unidentified_Helotiales_sp	0.000122562	0.000412061
g__unidentified_Tremellodendropsidales_sp	0.000129918	0.000429389
f__Saccharomycetaceae	0.000148306	0.000528038
f__unidentified_Rozellomycota_sp	0.000150344	0.000528038
g__Cercospora	0.000159219	0.000515857
g__Clavispora	0.00016137	0.000515857
g__Tilletia	0.000194836	0.00061279
s__Aspergillus_nomius	0.00020288	0.00056253
g__unidentified_GS24_sp	0.000208025	0.000643885
g__Leucosporidium	0.000215045	0.000652321
g__Monilia	0.000219272	0.000652321
g__Geotrichum	0.000220785	0.000652321
g__Achroiostachys	0.000227763	0.000662893
s__Sporobolomyces_sp	0.000234284	0.000635971
s__Aspergillus_infrequens	0.000234579	0.000635971
g__Thermomyces	0.000252474	0.000724008
g__Corollospora	0.000260341	0.000735746
s__Mortierellales_sp	0.000265313	0.000711388
g__Pseudombrophila	0.000269009	0.000749383
s__Thelephoraceae_sp	0.000269969	0.000716005
f__Niessliaceae	0.000294346	0.00099097
f__Hypocreales_fam_Incertae_sedis	0.000295915	0.00099097
g__Phaeosphaeria	0.00029704	0.000815815
s__Mrakia_frigida	0.000319657	0.00083867
g__Penicillium	0.000324989	0.00088018
g__unidentified_Sordariomycetes_sp	0.000336583	0.00089909
g__unidentified_Leotiomycetes_sp	0.000358767	0.0009454
g__Boerlagiomyces	0.000406885	0.0010579
s__Penicillium_glabrum	0.000420927	0.00109262
f__Physalacriaceae	0.000424277	0.00138854
g__Buckleyzyma	0.000449053	0.00115218
g__Cladophialophora	0.000477941	0.00121037
s__Mucor_sp	0.000479649	0.00123194
s__Chaetomiaceae_sp	0.000509002	0.00129371
s__Glomeromycotina	0.000518336	0.00130386
g__unidentified_Pleosporales_sp	0.000519283	0.00129434
g__Simplicillium	0.000524372	0.00129434
f__Pichiaceae	0.000527735	0.00166543
f__Saccharomycopsidaceae	0.000532013	0.00166543
s__Aspergillus_tritici	0.000536559	0.00133592
g__Pleotrichocladium	0.000543749	0.00132539
f__Coniothyriaceae	0.00055362	0.0016962
s__Gibberella_intricans	0.000624156	0.00153832
s__Cutaneotrichosporon_jirovecii	0.000668055	0.00163005
g__Exophiala	0.000681976	0.00164179
g__Leptosphaeria	0.000722747	0.00171873
f__Bolbitiaceae	0.000727561	0.00218268
g__NA	0.000800304	0.00188023
f__Hyaloscyphaceae	0.00104543	0.0030723
s__Aspergillaceae_sp	0.00106439	0.00257141
f__Filobasidiaceae	0.00112345	0.00323552
g__Pestalotiopsis	0.00114059	0.00264779
f__Onygenales_fam_Incertae_sedis	0.00118481	0.00334534
s__Vanrija_fragicola	0.00120957	0.00289347
f__Thermoascaceae	0.00149827	0.00414906
k__Fungi_p__Basidiomycota_c__Agaricomycetes_o__Agaricales_f__Agaricaceae_g__unidentified	0.0015175	0.00348132
f__unidentified_Cystobasidiomycetes_sp	0.00161538	0.00438897
f__Sebacinaceae	0.00167357	0.00446284
g__Aspergillus	0.0016949	0.00384308
s__Kazachstania_exigua	0.00172436	0.00408489
s__Kluyveromyces_marxianus	0.00174725	0.00409932
g__Trichoderma	0.00182142	0.00408248
g__Cladorrhinum	0.00188672	0.00418081
s__Dipodascaceae_sp	0.00189572	0.00440529
f__Dermateaceae	0.00208533	0.00545978
g__unidentified_Ascomycota_sp	0.00211686	0.00463806
s__Byssochlamys_spectabilis	0.00219478	0.00505213
g__Udeniomyces	0.00222861	0.00482866
s__Aspergillus_versicolor	0.00239634	0.00546456
g__Coniochaeta	0.00297303	0.00637077
s__Aspergillus_sp	0.00310795	0.00702166
g__unidentified_Basidiomycota_sp	0.00369586	0.00783361
f__Tricholomataceae	0.00386458	0.00993748
s__Tremellales_sp	0.00403971	0.00904302
s__Cladosporium_sp	0.004494	0.0099685
s__Penicillium_expansum	0.00499792	0.0109864
f__Debaryomycetaceae	0.00513862	0.0129818
g__Cephalotrichum	0.00531414	0.0111426
s__Vishniacozyma_sp	0.00554267	0.0120751
s__Mycosphaerella_sp	0.00575912	0.0124356
f__Trichosphaeriaceae	0.00580141	0.0144035
f__Ophiocordycipitaceae	0.00617907	0.0150811
g__Aureobasidium	0.0062753	0.0130179
k__Fungi_p__Ascomycota_c__Leotiomycetes_o__Thelebolales_f__Thelebolaceae_g__unidentified	0.00635301	0.0130404
s__Auricularia_heimuer	0.00724459	0.015469
g__unidentified_Onygenales_sp	0.00725616	0.0147391
s__Rhodotorula_sp	0.0072907	0.015469
g__Calonectria	0.00739854	0.0148733
f__Pleosporaceae	0.00752622	0.0180629
g__Scopulariopsis	0.00786415	0.015648
s__Geotrichum_sp	0.00790748	0.016633
g__Ceratobasidium	0.00811906	0.0159921
f__Microascaceae	0.00817035	0.0192874
g__Cryptococcus	0.00834578	0.0162743
g__Candida	0.00850307	0.0164168
g__Kurtzmaniella	0.00936607	0.0179057
s__Candida_solani	0.00936996	0.0195408
g__Dioszegia	0.0095992	0.0181732
g__Phoma	0.00974103	0.0182644
f__Pleurotaceae	0.0104389	0.0242453
s__Candida_saitoana	0.0106297	0.0219191
g__Xerochrysium	0.0106656	0.0198075
s__Mortierellaceae_sp	0.0106901	0.0219191
k__Fungi_p__Ascomycota_c__Leotiomycetes_o__Helotiales_f__Myxotrichaceae_g__unidentified	0.0113607	0.0208993
s__Penicillium_commune	0.0119556	0.0243097
f__unidentified_Glomeromycotina	0.0123708	0.0282761
g__Ganoderma	0.0125402	0.0228536
g__Auxarthron	0.01346	0.0243027
s__Petriella_sp	0.0135272	0.0272781
s__Mucor_flavus	0.0137112	0.0274224
g__Dipodascus	0.013863	0.0248008
f__Bionectriaceae	0.0142187	0.031992
s__Pichia_sp	0.0142497	0.0282677
s__Paecilomyces_sp	0.0144266	0.0283878
g__unidentified_Saccharomycetales_sp	0.0148369	0.0263018
s__Didymella_sp	0.0153452	0.0299538
g__Dothiora	0.0156046	0.0274134
f__Helotiales_fam_Incertae_sedis	0.0164389	0.0364185
f__Ustilaginaceae	0.0169734	0.0370329
g__Meyerozyma	0.0173055	0.0301301
g__Talaromyces	0.0185217	0.0319623
g__unidentified_Microascales_sp	0.0196458	0.0336047
s__Ceratobasidiaceae_sp	0.0208522	0.0403804
f__Verrucariaceae	0.0217659	0.0467805
g__Gilmaniella	0.0218118	0.0369853
s__Auricularia_auricula-judae	0.0228468	0.0438946
g__unidentified_Hypocreales_sp	0.022864	0.0384351
f__Myxotrichaceae	0.0239558	0.05073
g__Tilletiopsis	0.0240592	0.0400986
s__Monilia_sp	0.0255459	0.0486968
f__Piskurozymaceae	0.0256383	0.0535061
f__Plectosphaerellaceae	0.0260877	0.0536662
f__Botryosphaeriaceae	0.0265513	0.0538505
g__Kazachstania	0.0269597	0.044552
g__Wallemia	0.0272874	0.0447147
f__Diatrypaceae	0.0273195	0.0543522
f__Sporormiaceae	0.0275536	0.0543522
s__Chaetomium_crispatum	0.0294544	0.055643
s__Talaromyces_purpureogenus	0.0296459	0.055643
s__Malassezia_sp	0.0300908	0.056047
g__Botryotrichum	0.0303567	0.0493297
s__Nigrospora_oryzae	0.0316812	0.0585621
f__Chaetomiaceae	0.0324515	0.062897
g__Sarocladium	0.0326874	0.052678
f__Phaffomycetaceae	0.0327589	0.062897
s__Aspergillus_ochraceus	0.0337849	0.0619813
f__Helotiaceae	0.0348188	0.0659725
s__Candida_sp	0.034927	0.0635985
s__Kazachstania_humilis	0.0361739	0.0653809
g__Stagonosporopsis	0.0372166	0.0594856
s__Oidiodendron_sp	0.0420203	0.0753893
s__Pichia_membranifaciens	0.0432584	0.0770442
s__Ustilago_hordei	0.0441427	0.0780495
g__Acrostalagmus	0.0449221	0.0709454
g__unidentified_Mortierellales_sp	0.045114	0.0709454
s__Apiotrichum_gracile	0.0459823	0.0807172
f__Rhynchogastremataceae	0.0466745	0.0872873
s__Alternaria_alternata	0.0472026	0.0822674
f__Cladosporiaceae	0.0477361	0.0881281
s__Phaeosphaeriaceae_sp	0.0480043	0.0830713
s__Candida_parapsilosis	0.0491346	0.0844285
f__Cucurbitariaceae	0.0494523	0.0901409
